# Supplementary material for: Studies on Pathogen Identification, Biological Characteristics and Fungicide Sensitivity of Impatiens hawkeri Leaf Spot Disease
Source: J Fungi (Basel). 2026 Mar 14;12(3):210. doi: 10.3390/jof12030210 (PMC13027522; doi:10.3390/jof12030210)
Supplement: Supplementary file 1 [file jof-12-00210-s001.zip]

Archive with 1 entries (1 files):
- jof-4172067-supplementary.pdf
